# Supplementary material for: Embryo donation: Survey of in-vitro fertilization (IVF) patients and randomized trial of complimentary counseling
Source: PLoS One. 2019 Aug 15;14(8):e0221149. doi: 10.1371/journal.pone.0221149 (PMC6695140; doi:10.1371/journal.pone.0221149)
Supplement: S5 File — This data set contains the responses to the questionnaire in S4. (XLSX) [file pone.0221149.s005.xlsx]

## Sheet: DBstata
	Store for future attempts	Thaw and dispose of embryos	Donate to another couple trying to have a baby	Keep the embryos frozen for a later decision	Donate the embryos to research	I was sure I did not want more children	I know who would be using my embryos and could speak with them	I had the opportunity to know basic characteristics (e.g. age, religion) about the recipient individual or family	The recipients live in a different area or state	I could be informed of the outcome of the embryo transfer, such as pregnancy and live birth	I understood the legal implication	I could speak to a counselor	Embryo donation is a way to give an embryo a chance at life	Embryo donation is a way to help another couple	Embryo donation has many similarities to the placement of a child for adoption	If I donated embryos, I would be uncomfortable with the idea that someone other than me would raise my genetic child	Recalculated score of c7: If I donated embryos, I would be uncomfortable with the idea that someone other than me would raise my genetic child	Donating a stored embryo to a family for family building is complex and difficult	I am concerned that there might be expenses involved in being a donor	I am concerned that I might have to undergo testing or medical procedures to be a donor	Recalculated score of c10: I am concerned that I might have to undergo testing or medical procedures to be a donor	Composite score of b: willing to donate my stored embryos	Composite score of c: Thinking about embryo donation	Gender	Number of children (to ensure anonymity, this variable was sorted indepenent of all other variables)	Whether donor gametes have been used by client to create embryos during IVF	If yes, which gamete was used by client	Highest level of education (to ensure anonymity, this variable was sorted indepenent of all other variables)	Religious tradition (to ensure anonymity, this variable was sorted indepenent of all other variables)	Ethnicity (to ensure anonymity, this variable was sorted indepenent of all other variables)	My experience with assisted reproductive technology (ART) has been	Overall my partner would agree with me on the responses on this survey	Other religion (please specify) (to ensure anonymity, this variable was sorted indepenent of all other variables)
Respondent	a1	a2	a3	a4	a5	b1	b2	b3	b4	b5	b6	b7	c1	c2	c3	c7	c7r	c8	c9	c10	c10r	bcompo	ccompo	d1	d2	d3	d3a	d4	d5	d6	d7	d8	d5a
1	5	3	1	3	3	1	1	1	1	1	1	1	1	2	2	5	1	5	1	1	5	7	18	1	1	2	3	1	0	1	5	1
2	5	1	4	5	3	5	3	1	2	1	1	1	5	5	5	1	5	1	2	2	4	14	26	1	1	1	2	1	1	1	5	1
3	2	3	5	2	3	4	4	4	4	4	4	4	2	2	3	2	4	2	2	2	4	28	19	1	1	2	3	1	1	1	4	1
4	5	3	2	5	4	2	1	2	2	2	2	2	4	4	2	5	1	5	1	1	5	13	23	1	1	2	3	2	1	1	5	1
5	3	2	2	3	3	4	4	4	2	2	4	3	4	5	4	4	2	5	2	2	4	23	28	1	1	1	1	2	1	1	5	2
6	1	4	3	2	5	5	4	4	3	5	4	3	2	5	2	1	5	4	2	1	5	28	22	1	1	1	2	2	1	1	4	1
7	5	1	1	5	1	1	1	1	1	1	1	1	5	5	5	5	1	5	1	1	5	7	28	1	1	2	3	2	1	1	5	3
8	3	2	1	5	2	1	1	1	1	1	1	1	3	3	3	5	1	5	1	1	5	7	22	1	1	2	3	2	1	1	5	1
9	5	1	4	5	5	5	2	1	2	4	5	3	2	5	4	1	5	5	1	1	5	22	24	1	1	1	2	2	1	1	5	2
10	5	1	1	5	3	1	1	1	1	1	1	1	3	3	3	5	1	3	3	3	3	7	24	1	1	2	3	2	1	1	5	1
11				4		1	1	1	1	1	1	1	3	3	3	4	2	5	3	3	3	7	26	1	1	2	3	2	1	1	5	1
12	3	3	1	4	5	3	3	3	3	3	3	3	1	5	2	5	1	5	2	2	4	21	23	1	2	2	3	2	1	1	4	1
13	5	1	1	5	1	1	1	1	1	1	1	1	2	5	1	5	1	5	1	1	5	7	21	1	2	2	3	2	1	1	5	1
14	5	3	2	4	3	1	3	3	3	3	3	3	3	4	3	4	2	3	2	2	4	19	23	1	2	2	3	2	1	1	5	1
15	5	4	1	5	4	4	3	3	1	3	1	1	3	5	5	5	1	4	1	1	5	16	25	1	2		3	2	1	1	5	1
16	5	1	1	5	5	1	1	1	1	1	1	1	1	1	1	5	1	1	1	1	5	7	12	1	2	2	3	2	1	1	5	1
17	5	1	3	1	1	5	3	3	3	5	3	3	5	5	5	2	4	2	2	2	4	25	27	1	2	1	1	2	1	1	5	1
18	5	3	1	5	1	5	1	1	3	3	3	3	4	5	3	3	3	3	4	3	3	19	28	1	2	2	3	3	1	1	5	1
19	3	3	1	5	3	1	1	1	1	1	1	1	3	3	3	5	1	5	5	1	5	7	26	1	2	1	2	3	1	1	5	1
20	5	3	2	5	4	1	1	1	1	1	1	1	1	1	1	5	1	5	1	1	5	7	16	1	2		3	3	1	1	5	1
21	5	1	1	5	1	3	5	5	3	3	3	3	1	2	4	1	5	1	3	3	3	25	20	1	2	2	3	3	1	1	5	1
22	5	1	3	5	1	1	3	4	3	3	3	4	5	5	5	4	2	5	1	1	5	21	28	1	2	2	3	3	1	1	5	1
23	5	2	1	5	4	1	1	1	1	1	1	1	1	3	3	5	1	5	1	1	5	7	20	1	2	2	3	3	1	1	4	1
24	4	3	1	5	4	1	1	1	1	1	1	1	1	1	5	5	1	5	1	1	5	7	20	1	2	2	3	3	1	1	5	2
25	5	3	1	5	3	1	1	1	1	1	1	1	3	3	2	5	1	5	1	1	5	7	21	1	2	2	3	3	1	1	5	1
26	5	5	1	5	3	1	1	1	1	1	1	1	5	5	5	5	1	5	1	1	5	7	28	0	2	1	2	3	1	1	5	1
27	5	3	1	5	1	1	1	1	1	1	1	1	5	5	5	5	1	5	1	1	5	7	28	0	2	2	3	3	1	1	5	1
28	5	1	1	5	5	3	4	3	3	3	3	4	4	5	4	1	5	5	2	2	4	23	28	1	2	2	3	3	1	1	5	1
29	3	2	2	5	3	5	5	3	2	5	5	5	5	5	3	4	2	5	1	1	5	30	26	1	2	1	2	3	1	1	5	2
30	5	2	2	4	3	3	3	3	3	3	3	3	3	3	3	5	1	5	3	4	2	21	27	1	2	2	3	3	1	1	5	1
31	5	4	1	5	5	1	1	1	1	1	2	2	3	4	4	5	1	2	2	1	5	9	22	1	2	2	3	3	1	1	5	1
32	5	1	3	5	4	5	1	1	4	1	4	4	3	5	5	3	3	4	3	3	3	20	29	1	2	1	1	3	1	1	5	1
33	5	1	3	4	3	5	2	2	3	2	4	4	4	4	4	3	3	3	2	2	4	22	25	1	2	2	3	3	1	1	5	1
34	5	1	1	5	1	2	5	3	3	3	3	3	5	5	5	5	1	4	1	1	5	22	27	1	2	1	1	3	1	1	3	2
35	5	2	1	1	1	1	1	1	1	1	1	1	1	5	5	5	1	5	1	1	5	7	24	1	2	2	3	3	1	1	5	1
36	5	2	1	5	4	1	1	1	1	1	1	1	5	5	5	5	1	5	1	1	5	7	28	1	2	2	3	3	1	1	5	1
37	5	1	1	5	3	1	1	1	1	1	1	1	5	5	1	5	1	5	3	2	4	7	27	1	2	2	3	3	1	1	5	1
38	4	1	1	5	4	5	5	5	5	5	5	5	4	5	5	5	1	5	2	2	4	35	29	1	2	2	3	3	1	1	5	3
39	5	3	3	5	5	2	5	5	3	5	5	4	5	5	4	5	1	3	5	4	2	29	32	1	2	2	3	3	1	1	4	2
40	4	1	1	5	1	1	1	1	1	1	1	1	4	4	4	5	1	5	1	1	5	7	25	1	2	1		3	1	1	5	1
41	1	3	3	3	3	4	3	4	3	4	4	4	5	5	5	5	1	5	1	1	5	26	28	1	2	2	3	3	1	1	5	1
42	5	3	3	4	2	5	3	3	3	3	5	3	3	5	3	4	2	5	1	2	4	25	25	1	2	2	3	3	1	1	5	1
43	5	1	5	5	5	5	1	1	4	1	5	1	5	5	1	1	5	1	3	3	3	18	24	1	2	1	1	3	1	1	5	1
44	3	3	1	4	1	1	1	1	1	1	1	1	5	5	5	5	1	5	1	1	5	7	28	1	2	1	2	3	1	1	4	1
45	3	2	4	5	5	5	3	2	2	5	5	5	4	5	4	3	3	5	2	4	2	27	30	1	2	2	3	3	1	1	5	1
46	5	1	1	2	3	1	1	1	1	1	1	1	5	5	4	5	1	1	1	1	5	7	23	1	2	2	3	3	1	1	5	1
47	5	1	3	5	5	4	4	4	3	3	5	5	5	5	4	5	1	5	2	3	3	28	30	1	2	2	3	3	1	1	5	1
48	3	2	2	4	2	2	2	2	2	2	2	2	4	4	4	5	1	5	1	1	5	14	25	1	2	2	3	3	1	1	5	1
49	3	3	1	4	3	5	2	2	2	2	3	3	5	5	5	2	4	5	3	3	3	19	32	1	2	1	2	3	1	1	2	2
50	4	1	3	4	4	5	1	1	3	1	5	5	5	5	3	3	3	5	1	4	2	21	29	1	2	2	3	3	1	1	5	2
51	5	3	3	5	3	5	5	4	3	3	5	5	5	5	3	5	1	5	2	3	3	30	29	1	2	2	3	3	1	1	5	1
52	5	2	1	5	3	1	1	1	1	1	1	1	2	2	3	5	1	5	1	1	5	7	20	1	2	2	3	3	2	1	5	1
53	5	3	1	5	5	1	1	1	1	1	1	1	3	3	1	5	1	5	3	3	3	7	24	1	2	1	2	3	2	1		1
54	5	3	5	5	5	5	4	5	5	5	5	4	5	5	5	3	3	2	3	3	3	33	29	1	2	2	3	3	2	1	5	1
55	3	3	3	3	3	1	1	1	1	1	1	1	1	3	1	1	5	1	1	5	1	7	18	1	2	1	2	3	2	1	5	1
56	5	1	3	4	5	5	3	3	3	4	5	1	5	5	5	2	4	4	1	1	5	24	27	1	2	2	3	3	2	1	5	2
57	5	1	1	5	5	1	1	1	1	1	1	1	5	5	5	5	1	5	1	1	5	7	28	1	2	2	3	3	2	1	5	1
58	5	1	3	3	4	5	2	2	4	2	4	4	3	4	2	4	2	4	2	2	4	23	23	1	2	2	3	3	2	1	2	2
59	5	1	1	4	1	1	1	1	1	1	1	1	5	5	5	5	1	5	1	1	5	7	28	1	2	2	3	3	2	1	5	1
60	5	3	1	5	3	5	3	3	3	5	5	5	5	5	5	5	1	5	1	1	5	29	28	1	2	2	3	3	2	1	5	2
61	5	1	2	5	2	3	4	2	2	5	1	1	5	5	2	4	2	5	1	1	5	18	25	1	2	2	3	3	2	1	5	2
62	5	1	3	5	3	3	3	3	3	3	1	1	5	5	4	5	1	5	1	1	5	17	27	1	2	2	3	3	2	1	5	1
63	5	1	1	5	4	5	3	3	3	2	3	3	4	4	4	5	1	5	2	2	4	22	27	1	2	1	1	3	2	1	5	4
64	5	1	1	5	5	1	1	1	1	1	1	1	1	5	1	5	1	5	5	5	1	7	28	0	2	1	2	3	2	1	5	1
65	4	2	1	4	2	1	1	1	1	1	1	1	4	4	4	5	1	4	3	3	3	7	28	0	2	1	2	3	2	1	5	1
66	3	1	5	4	2	5	4	5	5	5	5	3	5	5	5	4	2	5	2	2	4	32	30	1	2	2	3	3	2	1	5	2
67	3	3	1	5	4	1	1	1	1	1	1	1	4	4	1	5	1	3	1	1	5	7	20	1	2	2	3	3	2	1	5	2
68	5	3	5	3	3	1	1	1	1	1	1	1	1	2	2	5	1	5	1	1	5	7	18	1	2	2	3	3	2	1	5	1
69	5	1	4	5	3	5	3	1	2	1	1	1	5	5	5	1	5	1	2	2	4	14	26	1	2	1	2	3	2	1	5	1
70	2	3	5	2	3	4	4	4	4	4	4	4	2	2	3	2	4	2	2	2	4	28	19	1	2	2	3	3	2	1	4	1
71	5	1	3	5	3	5	3	3	3	3	3	3	3	5	4	3	3	3	3	3	3	23	27	1	2	1	4	3	2	1	5	4
72	1	4	3	2	5	5	4	4	3	5	4	3	2	5	2	1	5	4	2	1	5	28	22	1	2	1	2	3	2	1	4	1
73	5	1	1	5	1	1	1	1	1	1	1	1	2	5	1	5	1	5	1	1	5	7	21	1	2	2	3	3	2	1	5	1
74	5	1	3	5	3	4	4	4	4	4	4	1	5	5	5	3	3	5	1	1	5	25	28	1	2	1	2	3	2	1	2	1
75	5	1	1	5	3	1	1	1	1	1	1	1	3	4	4	5	1	5	2	2	4	7	26	1	2	2	3	3	2	1	5	1
76	1	5	3	1	4	1	2	1	3	3	2	3	1	1	3	3	3	2	2	4	2	15	19	1	2	2	3	3	2	1	2	2
77	3	3	1	5	2	1	1	1	1	1	1	1	4	4	5	5	1	5	4	4	2	7	32	1	2	1	2	3	2	1	5	1
78	4	1	3	4	3	5	5	5	1	5	5	3	5	5	5	3	3	5	2	1	5	29	29	1	2	2	3	3	2	1	5	2
79	3	3	1	3	2	1	1	1	1	1	1	1	2	4	4	4	2	4	2	2	4	7	24	1	2	2	3	3	2	1	5	1
80	2	2	1	4	3	1	1	1	1	1	1	1	5	5	5	5	1	5	1	1	5	7	28	1	2	2	3	3	2	1	5	1
81	5	1	3	5	1	5	2	1	3	1	5	4	5	5	5	1	5	4	1	1	5	21	27	1	2	2	3	3	2	1	5	1
82	5	1	3	5	5	2	2	2	2	2	2	2	4	4	4	4	2	4	3	3	3	14	28	1	2	2	3	3	2	1	4	1
83	3	3	1	5	3	1	1	1	1	1	1	1	1	1	1	5	1	3	3	3	3	7	18	1	2	2	3	3	2	1	1	1
84	5	1	1	5	1	1	1	1	1	1	1	1	5	5	5	5	1	5	1	1	5	7	28	1	2	2	3	3	2	1	5	1
85	1	1	5	1	5	3	3	3	3	3	3	3	5	5	3	2	4	2	3	3	3	21	27	1	2	2	3	3	2	1	5	1
86	1	4	1	4	4	1	1	1	1	1	1	1	1	1	1	5	1	5	1	1	5	7	16	1	2	2	3	3	2	1	5	1
87	5	1	3	5	3	3	3	3	3	3	3	3	3	4	3	4	2	2	3	3	3	21	24	1	2	2	3	3	2	1	4	1
88	5	1	3	5	3	3	3	4	3	3	4	2	4	5	5	1	5	4	4	3	3	22	31	1	2	2	3	3	2	1	5	1
89	1	1	1	5	1	5	5	5	5	5	5	5	2	3	4	5	1	5	3	3	3	35	26	1	2	2	3	3	2	1	5	1
90	3	3	1	5	1	1	1	1	1	1	1	1	3	5	5	5	1	5	1	1	5	7	26	1	2	2	3	3	2	1	5
91	5	1	1	5	1	5	1	1	1	1	1	1	3	5	1	1	5	1	1	1	5	11	18	1	2	1	1	3	2	1	2	2
92	1	2	4	5	1	3	3	5	4	4	2	3	5	5	5	2	4	3	3	3	3	24	30	0	2	1	2	3	2	1	5	2
93	3	1	3	5	1	4	3	2	3	3	3	3	4	5	3	4	2	4	3	3	3	21	28	0	2	2	3	3	2	1	5	1
94	5	1	1	5	1	5	1	1	1	1	1	1	5	5	4	5	1	5	3	3	3	11	31	1	2	2	3	3	2	1	5	1
95	5	1	5	5	1	5	3	5	5	5	5	5	5	5	5	3	3	5	1	1	5	33	28	1	2	2	3	3	2	1	5	1
96	5	3	1	5	4	1	1	1	1	1	1	1	4	4	2	5	1	5	1	1	5	7	23	0	2	1	2	3	2	1	5	4
97	5	1	2	3	3	3	3	3	2	2	1	1	5	5	2	4	2	5	1	3	3	15	27		2	3	4	3	2	1	5	1
98	3	2	1	3	1	1	1	1	1	1	1	1	1	1	1	5	1	5	1	1	5	7	16	1	2	2	3	3	2	1	1	1
99	5	1	1	5	3	1	1	1	1	1	1	1	2	4	3	5	1	5	1	1	5	7	22	1	2	2	3	3	2	1	3	2
100	5	1	1	5	3	1	1	1	1	1	1	1	4	4	2	5	1	5	3	3	3	7	27	1	2	2	3	3	2	1	5	1
101	5	1	5	1	1	5	2	2	2	3	3	3	5	5	5	3	3	3	1	1	5	20	26	1	2	2	3	3	2	1	3	2
102	5	1	1	5	5	1	1	1	1	1	1	1	4	4	4	5	1	5	1	1	5	7	25	1	2	1	2	3	2	1	5	1
103	3	3	1	4	2	3	1	1	1	1	1	1	3	5	1	5	1	5	1	1	5	9	22	1	2	1	2	3	2	1	5	1
104	5	1	3	4	3	4	3	1	3	3	5	5	3	5	4	3	3	5	3	3	3	24	29	1	2	2	3	4	2	1	4	2
105	2	1	3	2	1	5	5	5	3	5	5	5	5	5	5	2	4	5	1	1	5	33	28	1	2	2	3	4	2	1	5	3
106	3	3	2	5	3	2	2	2	2	4	4	3	2	4	2	4	2	4	2	2	4	19	22	1	2	1		4	2	1	5	1
107	1	5	1	1	1	1	1	1	1	1	1	1	3	4	4	5	1	5	2	1	5	7	25	1	2		3	4	2	1	5	1
108	5	1	1	2	2	3	3	3	3	3	3	3	3	4	3	5	1	5	2	2	4	21	25	1	2	2	3	4	2	1	5	1
109	4	2	1	4	1	1	1	1	1	1	1	1	2	5	5	5	1	4	2	3	3	7	27	1	2	2	3	4	2	1	4	1
110	5	1	4	4	3	5	5	5	3	3	5	5	5	5	5	3	3	4	1	1	5	31	27	1	2	2	3	4	2	1	5	2
111	5	3	1	5	2	1	1	1	1	1	1	1	2	2	2	5	1	5	3	3	3	7	23	1	2	2	3	4	2	1	5	1
112	4	1	1	5	4	1	1	1	1	1	1	1	2	1	1	5	1	5	1	1	5	7	17	1	2	2	3	4	2	1	5	1
113	5	1	3	5	3	3	3	3	3	3	3	3	5	5	3	5	1	5	3	3	3	21	30	1	2	1	1	4	2	1	5	4
114	5			5										5		4	2	5	3	3	3	0	22	1	2	2	3	4	2	1	5	1
115	3	3	2	5	2	4	3	4	4	5	4	4	4	4	4	4	2	5	2	2	4	28	27	1	2	2	3	4	2	1	4	3
116	5	1	3	5	3	5	1	1	1	1	5	5	4	5	5	4	2	5	1	1	5	19	27	1	2	2	3	4	2	1	5	2
117	5	2	3	4	5	5	3	3	3	3	2	4	3	5	4	4	2	5	1	1	5	23	25	1	2	2	3	4	2	1	5	2
118	5	4	4	5	4	3	3	3	4	4	5	5	4	4	3	3	3	5	1	1	5	27	24	1	2	2	3	4	2	1	5	1
119	3	1	3	4	5	3	3	3	3	3	3	3	3	3	3	5	1		3	3	3	21	21	1	2	1	2	4	2	1	5	1
120				4		3	4	4	3	5	5	3	3	5	1	4	2	5	2	2	4	27	24	1	2	2	3	4	2	1	5	1
121	3	3	1	5	3	1	1	1	1	1	1	1	5	5	5	5	1	5	1	1	5	7	28	1	2	1	2	4	2	1	5	1
122	5	1	1	3	3	1	1	1	1	1	1	1	3	4	3	5	1	5	1	1	5	7	23	1	2	1	2	4	2	1	5	1
123	5	3	2	5	4	5	4	4	3	3	4	4	2	4	2	5	1	5	2	2	4	27	23	1	2	2	3	4	2	1	5	1
124	5	1	2	5	1	4	3	3	3	3	5	4	5	5	2	4	2	4	1	1	5	25	24	1	2	1	1	4	2	1	5	1
125	3	4	1	5	3	1	1	1	1	1	1	1	1	5	3	5	1	2	1	1	5	7	19	1	2	2	3	4	2	1	5	1
126	5	1	1	5	1	5	5	3	3	5	5	5	5	5	5	5	1	5	1	1	5	31	28	1	2	2	3	4	2	1	5	1
127	4	4	1	4	2	1	1	1	1	1	1	1	5	5	5	5	1	5	3	3	3	7	32	1	3	2	3	4	2	1	5	1
128	5	3	1	4	1	1	1	1	1	1	1	1	3	3	2	5	1	4	2	2	4	7	22	1	3	2	3	4	2	1	3	1
129	5	4	1	5	3	1	1	1	1	1	1	1	3	5	5	5	1	5	1	1	5	7	26		3	2	3	4	2	1	5	1
130	5	2	1	4	3	5	2	2	4	4	5	5	1	5	2	5	1	5	2	2	4	27	23	1	3	1	1	4	2	1	5	1
131	2	4	1	4	4	2	1	2	2	2	3	3	1	3	4	5	1	5	1	1	5	15	21	1	3	2	3	4	2	1	5	2
132	4	2	2	5	4	4	2	2	2	5	5	4	2	5	5	4	2	4	2	2	4	24	26	1	3	2	3	4	2	1	5	3
133	5	3	3	4	3	3	3	3	3	3	3	3	4	4	4	4	2	5	3	3	3	21	29	1	3	2	3	4	2	1	5	1
134	5	1	2	5	1	3	3	3	3	5	5	3	3	4	2	3	3	3	3	3	3	25	24	1	3	1	2	4	2	1	2	1
135	5	1	1	5	4	1	1	1	1	1	1	1	4	4	3	5	1	5	1	1	5	7	24	1	3	2	3	4	2	1	5	1
136	5	1	2	5	2	4	3	4	3	3	5	5	4	4	3	3	3	4	4	3	3	27	28	1	3		3	4	2	1	3	2
137	5	1	2	4	5	5	5	5	4	5	5	5	5	5	5	5	1	5	1	1	5	34	28	1	3	2	3	4	2	1	5	1
138	3	2	5	3	4	5	3	3	3	4	2	3	5	5	5	1	5	1	1	2	4	23	25	1	3	1	2	4	2	1	5	1
139	5	1	3	4	2	4	4	4	4	3	3	3	4	4	4	3	3	4	2	3	3	25	27	1	3	2	3	4	2	1	5	1
140	5	1	3	5	1	4	3	4	3	3	4	4	5	5	2	4	2	5	1	1	5	25	25	1	3	2	3	4	2	1	3	1
141	4	2	1	5	2	1	1	1	1	1	1	1	4	5	4	2	4	5	1	1	5	7	26	1	3	1	2	4	2	1	5	1
142	5	1	3	5	5	5	5	5	5	5	5	5	3	5	1	3	3	5	1	1	5	35	22	1	3	2	3	4	2	1	5	1
143	5	2	1	1	4	1	1	1	1	1	1	1	3	3	3	5	1	5	3	5	1	7	28	1	3	2	3	4	3	1	5	1
144	2	5	3	2	5	4	4	3	3	3	5	4	4	4	4	5	1	5	3	1	5	26	27	1	3	2	3	4	3	1	5	1
145	5	1	4	4	3	4	2	3	3	3	4	4	3	4	4	2	4	3	2	2	4	23	24	1	3	2	3	4	3	1	5	2
146	5	1	1	5	4	1	1	1	1	1	1	1	3	5	4	5	1	5	1	3	3	7	27	1	3	1	1	4	3	1	5	4
147	5	1	1	5	1	1	1	1	1	1	1	1	5	5	5	5	1	5	1	1	5	7	28	1	3	2	3	4	3	1	5	1
148	3	1	1	4	5	1	1	3	1	1	1	1	3	1	1	5	1	5	3	3	3	9	22	1	3	2	3	4	3	1	4	1
149	1	2	5	5	2	1	1	1	1	1	5	5	5	5	3	3	3	5	1			15	25	1	3	1	2	4	3	1	5	1
150	4	3	1	4	1	1	1	1	1	1	1	1	4	4	5	5	1	5	3	3	3	7	30	1	3	2	3	4	3	1	3	2
151	5	1	3	5	5	1	3	3	3	5	5	5	5	5	1	3	3	3	3	3	3	25	26	1	3	2	3	4	3	1	5	2
152	4	1	1	4	3	1	1	1	1	1	1	1	5	5	5	5	1	5	2	2	4	7	30	1	3	2	3	4	3	1	4	1
153	5	1	2	5	1	3	5	5	3	3	3	3	5	3	5	5	1	5	3	3	3	25	30	1	3	2	3	4	3	1	5	1
154	3	1	1	3	4	1	1	1	1	1	1	1	1	1	5	5	1	5	1	1	5	7	20	1	3	2	3	4	3	1	5	1
155	4	3	2	4	3	3	3	4	3	3	5	5	2	3	4	5	1	4	3	2	4	26	24	0	3	2	3	4	3	1	3	1
156	5	1	1	5	1	3	3	3	3	3	3	3	3	3	3							21	9	1	3	2	3	4	3	1	5	1
157	5	2	1	4	1	1	1	1	1	1	1	1	2	2	3	5	1	5	2	2	4	7	22	1	3	2	3	4	3	1	5	1
158	2	1	5	5	3	5	3	4	3	5	5	2	5	5	5	1	5	2	1	1	5	27	25	1	3	1	2	4	3	1	5	2
159	4		2	4	4	1	1	1	1	1	1	1	1	5	5	4	2	4	1	1	5	7	23	1	3	1	1	4	3	1	5
160	5	1	1	3	5	3	1	1	1	1	1	1	5	1	3	5	1	5	2	3	3	9	25	1	3	2	3	4	4	1	4	1
161	5	1	1	1	1	5	5	3	2	5	3	3	5	5	4	1	5	3	1	1	5	26	25	1	3	1	2	4	4	1	5	1
162	5	2	1	5	1	1	1	1	1	1	1	1	5	5	3	5	1	5	1	1	5	7	26	1	3	2	3	4	4	1	4	1
163	4	3	3	5	5	2	3	3	3	3	3	3	3	3	3	5	1	3	3	3	3	20	24	1	3	2	3	4	4	1	5	1
164	1	4	1	1	1	1	1	1	1	1	1	1	4	4	1	5	1	5	1	1	5	7	22	1	3	1	2	4	4	1	4	1
165	5	2	3	5	3	3	4	4	3	4	4	4	4	4	3	4	2	4	4	3	3	26	28	1	3	2	3	4	4	1	5	2
166	4	3	1	5	1	1	1	1	1	1	1	1	4	5	5	5	1	5	1	1	5	7	27	1	3	2	3	4	4	1	5	1
167	5	1	3	2	2	2	4	2	2	4		2	4	4	4	3	3	4	2	2	4	16	26	1	3	2	3	4	4	1	4	1
168	5	1	2	5	2	4	3	2	3	3	3	4	4	4	4	4	2	3	2	2	4	22	25	1	3	2	3	4	4	1	5
169	5	1	3	5	1	4	3	3	3	3	2	2	3	3	3	4	2	4	4	4	2	20	27	1	3	2	3	4	4	1	5	1
170	5	1	5	5	1	5	5	5	5	5	5	5	5	5	4	1	5	2	1	1	5	35	24	1	3	1	2	4	4	1	5	1
171	3	1	4	5	1	5	3	4	3	3	3	3	5	5	4	4	2	4	2	2	4	24	28	1	3	2	3	4	4	1	5	1
172	1	1	5	3	2	5	5	5	3	5	4	4	5	5	5	4	2	4	3	3	3	31	31	1	3	2	3	4	4	1	5	1
173	5	1	1	1	1	1	1	1	1	1	1	1				5	1					7	6	1	3	2	3	4	4	1	5	1
174	5	1	1	5	1	3	3	3	3	3	3	4	5	5	5	5	1	5	1	1	5	22	28	1	3	2	3	4	4	1	5	2
175	1	1	3	4	5	3	5	4	5	5	5	5	5	5	5	5	1	5	3	3	3	32	32	1	3	2	3	4	4	1	5	2
176	5	2	1	3	2	2	1	1	1	1	2	1	4	4	3	5	1	5	1	3	3	9	26	1	3	2	3	4	4	1	5	1
177	4	3	1	5	4	1	1	1	1	1	1	3	3	3	5	5	1	5	1	1	5	9	24	1	3	2	3	4	4	1	5	2
178	5	4	1	5	5	4	5	5	1	5	5	5	1	4	5	5	1	5	1	1	5	30	23	1	3	2	3	4	4	1	4	1	Agnostic
179	5	1	1	5	4	1	1	1	1	1	1	1	2	4	5	5	1	5	1	1	5	7	24	1	3	2	3	4	4	1	5	1	Agnostic
180	5															5	1					0	6	1	3	2	3	4	4	1	5	1	Agnostic
181	5	2	3	5	4	5	5	4	4	5	5	5	4	5	4	4	2	5	1	2	4	33	27	1	3	1	1	4	4	1	5	1	Atheist
182	5	2	2	5	2	1	1	1	1	1	1	1	1	5	5	5	1	5	1	1	5	7	24	1	3	2	3	4	4	1	5	1	Baptist
183	5	1	3	4	1	1	1	1	1	1	1	1	3	3	5	5	1	5	3	3	3	7	28	1	3	1		4	4	1	5	1	Buddhist
184	2	1	5	3	4	5	5	3	3	5	5	5	5	5	5	3	3	1	4	4	2	31	30	1	3	2	3	4	4	1	5	2	Buddhist
185		5				1	1	1	1	1	1	1	5	5	5	5	1	5	1	1	5	7	28	1	3	2	3	4	4	1	5	1	Christian
186	3	3	1	5	1	1	1	1	1	1	1	1	3	3	3	5	1	5	3	3	3	7	26	1	3	2	3	4	4	1	5	1	Christian
187	2	1	5	2	4	2	4	3	4	4	4	3	5	5	2	3	3	5	2	2	4	24	27	0	3	1	2	4	4	1	5	1	Christian
188	5	1	3	5	4	3	3	3	4				5	5	2	5	1	2	2	3	3	13	25	1	3	1	1	4	4	1	5	2	Episcopalian
189	2	1	2	2	4	4	1	1	1	1	5	5	5	5	3	3	3	4	1	1	5	18	25	1	3	1	2	4	4	1	5	1	Episcopalian
190	1	2	5	3	3	5	2	3	3	4	3	3	5	5	4	1	5	2	2	3	3	23	27	1	3	2	3	4	4	1	4	1	Episcopalian
191	4	1	2	5	3	5	2	2	4	2	5	5	3	5	3	4	2	4	1	2	4	25	24	1	3	2	3	4	4	1	5	2	Hindu
192	5	1	3	4	4	5	5	5	2	1	3	3	2	5	2	3	3	4	1	1	5	24	21	1	3	2	3	4	4	1	5	1	Islam
193	3	3	1	3	3	3	4	5	3	3	4	3	4	4	5	5	1	5	2	2	4	25	28	1	3	2	3	4	4	1	4	1	Mormon
194	5	2	2	3	3	4	2	2	3	4	5	4	3	4	4	5	1	5	3	2	4	24	27	1	3	2	3	4	4	1	5		Mormon
195	4	3	1	5	3	3	3	2	1	5	3	3	3	3	3	5	1	5	1	1	5	20	22	1	3	2	3	4	4	1	5	1	Mormons
196	5	3	1	5	3	3	2	2	2	4	3	3	2	3	4	5	1	5	3	1	5	19	24	1	3	1	3	4	4	1	5	1	Muslim
197	2	1	5	4	2	4	5	5	3	5	5	4	5	5	2	2	4	3	3	3	3	31	27	1	3	2	3	4	4	1	5	1	No affiliation
198	5	3	3	5	3	1	1	1	1	1	1	1	5	5	5	5	1	5	1	1	5	7	28	1	3	1	2	4	4	1	5	1	No organized religio
199	1	3	1	1	5	1	1	1	1	1	1	1	1	1	1	5	1	5	3	1	5	7	18	1	3	2	3	4	4	2	5	1	Non denominational
200	4	2	3	5	5	4	2	4	3	4	4	2	2	5	4	5	1	5	1	2	4	23	25	1	3	2	3	4	4	2	5	1	Non-denom Christian
201	2	2	2	4	5	5	5	2	4	1	5	5	4	4	1	3	3	5	3	3	3	27	26	1	3	2	3	4	4	2	4	2	None
202	4	4	3	5	1	5	1	1	3	4	5	3	4	5	2	4	2	5	4	3	3	22	29	1	3	2	3	4	4	2	4	1	None
203	4	5	1	4	4	1	1	1	1	1	1	1	2	4	5	5	1	5	3	3	3	7	28	1	3	2	3	4	4	3	4	3	None
204	5	1	3	5	3	5	3	1	1	5	5	1	5	5	5	1	5	1	1	1	5	21	24	1	3	2	3	4	4	3	5	1	None
205		1	3		1	5	5	3	3	5	4	5	5	5	5	1	5	2	3	3	3	30	29	1	3	1	2	4	4	3	5	1	None
206	5	5	1	5	3	1	1	1	1	1	1	1	2	2	5	5	1	5	1	1	5	7	22	1	4	2	3	4	4	4	5	1	None
207	5	2	1	5	3	1	1	1	1	1	3	1	4	4	2	5	1	5	2	1	5	9	24	1	4	2	3	4	4	4			None
208	5	3	1	5	1	1	1	1	1	1	1	1	4	4	5	5	1	5	1	1	5	7	26	1	4	2	3	4	4	4	5	1	None
209	5	3	1	5	1	1	1	1	1	1	1	1	1	1	1	5	1	5	5	3	3	7	22	1	4	2	3	4	4	4	4	2	None
210	5	1	1	4	3	1	1	1	1	1	1	1	3	3	3	4	2	4	1	1	5	7	21	1	4	2	3	4	4	4	5	1	None
211	5	1	3	5	5	5	5	4	2	5	4	2	4	5	3	1	5	5	3	3	3	27	29	1	4	1	1	4	4	4	4	2	None
212	1	4	1	4	5	1	1	1	1	1	1	5	5	5	5	5	1	5	1	1	5	11	28	1	4	1	1	4	4	4	5	1	None
213	1	2	1	1	5	1	1	1	1	1	1	1	5	5	5	5	1	5	1	1	5	7	28	1	4	2	3	4	4	4	5	1	None
214	5	1	1	1	1	1	1	1	1	1	1	1	5	5	5	5	1	5	2	2	4	7	30	1	4	2	3	4	4	4	4	1	None
215	1	1	5	1	1	5	5	5	3	4	5	5	5	3	5	5	1	4	3	1	5	32	27	1	4	1	2	4	4	4	5	1	None
216	5	1	3	5	1	3	3	3	3	3	3	3	5	5	5	5	1	5	3	1	5	21	30	1	4	2	3	4	4	4	5	1	None
217	4	2	4	5	3	5	3	1	4	3	5	5	4	4	4	3	3	4	3	3	3	26	28	1	4	2	3	4	4	4	5	1	None
218	5	1	3	1	3	5	3	3	3	3	3	4	3	4	5	4	2	5	1	4	2	24	28	1	4	2	3	4	4	4	4	1	Non-practicing
219	5	1	2	4	1	3	3	3	3	3	3	3	4	4	4	3	3	3	4	4	2	21	29	1	4	2	3	4	4	4	5	1	Not religious
220	5	1	1	5	5	1	1	1	1	1	1	1	1	5	1	5	1	5	1	1	5	7	20	1	4	1	1	4	4	4	5	1	Not religious
221	5	2	3	4	4	5	3	3	2	3	4	3	2	5	3	3	3	5	2	2	4	23	25	1	4	2	3	4		4	5	1	Orthodox
222	5	1	1	3	1	2	2	1	1	2	1	1	2	4	4	4	2	4	3	3	3	10	26	1	4	2	3	4		4	5	1	Orthodox Christian
223	5	1	1	4	1	3	1	1	1	1	1	1	3	3	1	5	1	4	5	5	1	9	27	1	4	2	3	4		5	5	2	Spiritual
224	5	1	3	2	2	5	3	5	3	4	4	4	5	5	5	5	1	5	2	1	5	28	29	1	4	2	3	4		5	5	2	Unitarian
225	3	3	1	5	3	2	1	1	1	1	1	1	2	3	1	4	2	4	1	1	5	8	18	1	4	2	3	4		5	5	2	Unitarian
226	5	1	1	1	1	3	3	3	3	3	3	2	5	5	1	5	1	5	2	2	4	20	26	1	4	2	3	4			2	2	Unitarian
227	4	3	1	4	4	1	1	1	1	1	1	1	4	5	3	3	3	4	2	1	5	7	25	1	4	1	2			1	5	1	Unitarian
