# Supplementary material for: Embryo donation: Survey of in-vitro fertilization (IVF) patients and randomized trial of complimentary counseling
Source: PLoS One. 2019 Aug 15;14(8):e0221149. doi: 10.1371/journal.pone.0221149 (PMC6695140; doi:10.1371/journal.pone.0221149)
Supplement: S6 File — This document describes the codes and conventions in the data set S5. (XLSX) [file pone.0221149.s006.xlsx]

## Sheet: Code
Variable Information
Variable		Label	Match	Measurement Level	Role	Column Width	Alignment	Print Format	Write Format	Missing Values		39
Numbcode	numbcode	Number code		Nominal	Input	8	Center	F3	F3
A1	a1	Store for future attempts		Nominal	Input	8	Center	F3	F3	99		a1 'Store for future attempts '
A2	a2	Thaw and dispose of embryos		Nominal	Input	8	Center	F3	F3	99		a2 'Thaw and dispose of embryos'
A3	a3	Donate to another couple trying to have a baby		Nominal	Input	8	Center	F3	F3	99		a3 'Donate to another couple trying to have a baby'
A4	a4	Keep the embryos frozen for a later decision		Nominal	Input	8	Center	F3	F3	99		a4 'Keep the embryos frozen for a later decision'
A5	a5	Donate the embryos to research		Nominal	Input	8	Center	F3	F3	99		a5 'Donate the embryos to research'
B1	b1	I was sure I did not want more children		Nominal	Input	8	Center	F3	F3	99		b1 'I was sure I did not want more children '
B2	b2	I know who would be using my embryos and could speak with them		Nominal	Input	8	Center	F3	F3	99		b2 'I know who would be using my embryos and could speak with them'
B3	b3	I had the opportunity to know basic characteristics (e.g. age, religion) about the recipient individual or family		Nominal	Input	8	Center	F3	F3	99		b3 'I had the opportunity to know basic characteristics (e.g. age, religion) about the recipient individual or family'
B4	b4	The recipients live in a different area or state		Nominal	Input	8	Center	F3	F3	99		b4 'The recipients live in a different area or state'
B5	b5	I could be informed of the outcome of the embryo transfer, such as pregnancy and live birth		Nominal	Input	8	Center	F3	F3	99		b5 'I could be informed of the outcome of the embryo transfer, such as pregnancy and live birth'
B6	b6	I understood the legal implication		Nominal	Input	8	Center	F3	F3	99		b6 'I understood the legal implication'
B7	b7	I could speak to a counselor		Nominal	Input	8	Center	F3	F3	99		b7 'I could speak to a counselor'
C1	c1	Embryo donation is a way to give an embryo a chance at life		Nominal	Input	8	Center	F3	F3	99		c1 'Embryo donation is a way to give an embryo a chance at life'
C2	c2	Embryo donation is a way to help another couple		Nominal	Input	8	Center	F3	F3	99		c2 'Embryo donation is a way to help another couple'
C3	c3	Embryo donation has many similarities to the placement of a child for adoption		Nominal	Input	8	Center	F3	F3	99		c3 'Embryo donation has many similarities to the placement of a child for adoption'
C7	c7	If I donated embryos, I would be uncomfortable with the idea that someone other than me would raise my genetic child		Nominal	Input	8	Center	F3	F3	99		c7 'If I donated embryos, I would be uncomfortable with the idea that someone other than me would raise my genetic child'
C8	c8	Donating a stored embryo to a family for family building is complex and difficult		Nominal	Input	8	Center	F3	F3	99		c8 'Donating a stored embryo to a family for family building is complex and difficult'
C9	c9	I am concerned that there might be expenses involved in being a donor		Nominal	Input	8	Center	F3	F3	99		c9 'I am concerned that there might be expenses involved in being a donor'
C10	c10	I am concerned that I might have to undergo testing or medical procedures to be a donor		Nominal	Input	8	Center	F3	F3	99		c10 'I am concerned that I might have to undergo testing or medical procedures to be a donor'
D1	d1	Gender		Nominal	Input	8	Center	F3	F3	9		d1 'Gender'
D2	d2	Number of children		Nominal	Input	8	Center	F3	F3	99		d2 'Number of children'
D3	d3	Whether donor gametes have been used by client to create embryos during IVF		Nominal	Input	8	Center	F3	F3	9		d3 'Whether donor gametes have been used by client to create embryos during IVF'
D3a	d3a	If yes, which gamete was used by client		Nominal	Input	8	Center	F3	F3	99		d3a 'If yes, which gamete was used by client'
D4	d4	Highest level of education		Nominal	Input	8	Center	F3	F3	99		d4 'Highest level of education'
D5	d5	Religious tradition		Nominal	Input	8	Center	F3	F3	99		d5 'Religious tradition'
D5a	d5a	Other religion (please specify)		Nominal	Input	8	Center	A20	A20	"0"		d5a 'Other religion (please specify)'
D6	d6	Ethnicity		Nominal	Input	8	Center	F3	F3	99		d6 'Ethnicity'
D6a	d6a	Other ethnic identity (please specify)		Nominal	Input	8	Center	A8	A8	"0"		d6a 'Other ethnic identity (please specify)'
D7	d7	My experience with assisted reproductive technology (ART) has been		Nominal	Input	8	Center	F3	F3	99		d7 'My experience with assisted reproductive technology (ART) has been'
D8	d8	Overall my partner would agree with me on the responses on this survey		Nominal	Input	8	Center	F3	F3	99		d8 'Overall my partner would agree with me on the responses on this survey'
	bcompo	Composite score of b: willing to donate my stored embryos
	c7r	Recalculated score of c7: If I donated embryos, I would be uncomfortable with the idea that someone other than me would raise my genetic child
	c10r	Recalculated score of c10: I am concerned that I might have to undergo testing or medical procedures to be a donor
	ccompo	Composite score of c: Thinking about embryo donation

## Sheet: Values
Embryo Questionnaire Codebook
Variable	Question	Value	Label
A.	In terms of how you feel right now, which options would you choose
	for your frozen embryos?
A1	Store for future attempts.	1	Strongly disagree
		2	Disagree
		3	Don't know (neutral)
		4	Agree
		5	Strongly agree
A2	Thaw and dispose of embryos.	1	Strongly disagree
		2	Disagree
		3	Don't know (neutral)
		4	Agree
		5	Strongly agree
A3	Donate to another couple trying to have a baby.	1	Strongly disagree
		2	Disagree
		3	Don't know (neutral)
		4	Agree
		5	Strongly agree
A4	Keep the embryos frozen for a later decision.	1	Strongly disagree
		2	Disagree
		3	Not sure (Neutral)
		4	Agree
		5	Strongly agree
A5	Donate the embryos to research.	1	Strongly disagree
		2	Disagree
		3	Don't know (Neutral)
		4	Agree
		5	Strongly agree
B.	I might be more willing to donate my stored embryos to another
	Individual or family if:
B1	I was sure I did not want more children.	1	Strongly disagree
		2	Disagree
		3	Don't know (Neutral)
		4	Agree
		5	Strongly agree
B2	I know who would be using my embryos and could speak with them.	1	Strongly disagree
		2	Disagree
		3	Don't know (Neutral)
		4	Agree
		5	Strongly agree
B3	I had the opportunity to know basic characteristics (e.g., age, religion) about the recipient individual or family.	1	Strongly disagree
		2	Disagree
		3	Don't know (Neutral)
		4	Agree
		5	Strongly agree
B4	The recipients live in a different area or state.	1	Strongly disagree
		2	Disagree
		3	Don't know (Neutral)
		4	Agree
		5	Strongly agree
B5	I could be informed of the outcome of the embryo transfer, such as pregnancy and live birth.	1	Strongly disagree
		2	Agree
		3	Don't know (Neutral)
		4	Agree
		5	Strongly agree
B6	I understood the legal implications.	1	Strongly disagree
		2	Disagree
		3	Don't know (Neutral)
		4	Agree
		5	Strongly agree
B7	I could speak to a counselor.	1	Strongly disagree
		2	Disagree
		3	Don't know
		4	Agree
		5	Strongly agree
C.	Thinking about embryo donation:
C1	Embryo donation is a way to give an embryo a chance at life.	1	Srongly disagree
		2	Disagree
		3	Don't know (Neutral)
		4	Agree
		5	Strongly agree
C2	Embryo donation is a way to help another couple.	1	Strongly disagree
		2	Disagree
		3	Don't know (Neutral)
		4	Agree
		5	Strongly agree
C3	Embryo donation has many similarities to the placement of a child for adoption.	1	Strongly disagree
		2	Disagree
		3	Don't know (Neutral)
		4	Agree
		5	Strongly agree
C7	If I donated embryos, I would be uncomfortable with the idea that someone other than me would raise my genetic child.	1	Strongly disagree
		2	Disagree
		3	Don't know (Neutral)
		4	Agree
		5	Strongly agree
C8	Donating a stored embryo to a family for family building is complex and difficult.	1	Strongly disagree
		2	Disagree
		3	Don't know (Neutral)
		4	Agree
		5	Strongly agree
C9	I am concerned that there might be expenses involved in being a donor.	1	Strongly disagree
		2	Disagree
		3	Don't know (Neutral)
		4	Agree
		5	Strongly agree
C10	I am concerned that I might have to undergo testing or medical procedures to be a donor.	1	Strongly disagree
		2	Disagree
		3	Don't know (Neutral)
		4	Agree
		5	Strongly agree
D.	Demographic information. Please circle the response that best applies.
D1	I am:	0	Male
		1	Female
D2	I have:	1	No children
		2	1 child
		3	2 children
		4	3 or more children
D3	I used donor gametes to create embryos during IVF:	1	Yes
		2	No
D3a	If yes, I used:	1	Donor sperm
		2	Donor eggs
		3	Not applicable
		4	Both donor sperm and donor egg
D4	My highest level of education is:	1	High school or not applicable
		2	Some college or equivalent
		3	College graduate
		4	Graduate degree
D5	My religious tradition is:	1	Protestant
		2	Catholic
		3	Jewish
		4	Other (please specify)
D6	I identify my ethnicity as:	1	White non-Hispanic
		2	Hispanic
		3	African-American
		4	Asian
		5	Other (please specify)
D7	My experience with assisted reproductive technology (ART) has been:	1	Largely negative
		2	Somewhat negative
		3	Neither positive nor negative
		4	Somewhat positive
		5	Largely positive
D8	Overall my partner would agree with me on the responses on this survey:	1	Yes
		2	Not sure
		3	No
		4	Not applicable
